# Supplementary material for: Porous and Close Packed Supramolecular Assemblies from 2,4-Difluoronitrobenzene with Three Different Linkers and an n-Butylamine Cap
Source: Int J Mol Sci. 2023 Sep 28;24(19):14683. doi: 10.3390/ijms241914683 (PMC10572935; doi:10.3390/ijms241914683)
Supplement: Supplementary file 1 [file ijms-24-14683-s001.zip]

Archive with 1 entries (1 files):
- ijms-2634960-supplementary.pdf
